# Supplementary material for: Diagnosis of Coxiella burnetii Cattle Abortion: A One-Year Observational Study
Source: Pathogens. 2022 Apr 1;11(4):429. doi: 10.3390/pathogens11040429 (PMC9032501; doi:10.3390/pathogens11040429)
Supplement: Supplementary file 1 [file pathogens-11-00429-s001.zip]

Archive with 1 entries (1 files):
- pathogens-1587355-supplementary.pdf
